# Supplementary material for: Organochlorine Pesticides and Salinity in Karakalpakstan, Uzbekistan: Environmental Health Risks Associated with the Aral Sea Crisis
Source: Int J Environ Res Public Health. 2025 Nov 19;22(11):1751. doi: 10.3390/ijerph22111751 (PMC12652755; doi:10.3390/ijerph22111751)
Supplement: Supplementary file 1 [file ijerph-22-01751-s001.zip]

Archive with 1 entries (1 files):
- ijerph-3879375-supplementary.xlsx
