# Supplementary material for: Organochlorine Pesticides and Salinity in Karakalpakstan, Uzbekistan: Environmental Health Risks Associated with the Aral Sea Crisis
Source: Int J Environ Res Public Health. 2025 Nov 19;22(11):1751. doi: 10.3390/ijerph22111751 (PMC12652755; doi:10.3390/ijerph22111751)
Supplement: Supplementary file 1 [file ijerph-22-01751-s001.zip › ijerph-3879375-supplementary.xlsx]

## Sheet: Table S1 and Table S2
Table S1: Intra-Laboratory comparison of results for water samples sent to Tashkent SES (mg/L).
Laboratory	α,- HCCH (mg/L)	β-HCCH (mg/L)	γ HCCH (lindane, mg/L)	DDE (mg/L)	DDD (mg/L)	DDT (mg/L)
Tashkent SES	0.00031	0.00014	2e-05	1e-05	1e-05	1e-05
	5e-05	6e-05	1e-05	1e-05	ND	ND
Table S2: Intra-Laboratory comparison of results for water samples sent to Nukus SES (mg/L unless otherwise indicated).
Laboratory	Turbidity mg/L	РН	Oxidability mg О²/L	Total hardness mg/eq L	Dry residue mg/L	chlorides mg/L	sulfates mg/L	fluorine mg/L	nitrate mg/L	nitrite mg/L
Nukus SES	2.3	8	1.6	20.5	2508	533	345	0.08	0.4	0.007
	2.4	8	1.6	20	2534	552	331	0.09	0.7	0.013
